# Supplementary material for: Sex Differences in Prognostic Markers: Exploring Outcome Variability After Mechanical Thrombectomy in Large Vessel Occlusion Stroke
Source: J Clin Med. 2025 Nov 5;14(21):7855. doi: 10.3390/jcm14217855 (PMC12608539; doi:10.3390/jcm14217855)
Supplement: Supplementary file 1 [file jcm-14-07855-s001.zip]

Archive with 1 entries (1 files):
- jcm-3912729-supplementary.pdf
